# Supplementary material for: Silencing the Autophagy-Related Genes ATG3 and ATG9 Promotes SRBSDV Propagation and Transmission in Sogatella furcifera
Source: Insects. 2022 Apr 18;13(4):394. doi: 10.3390/insects13040394 (PMC9029546; doi:10.3390/insects13040394)
Supplement: Supplementary file 1 [file insects-13-00394-s001.zip]

Archive with 1 entries (1 files):
- insects-1674353-supplementary.pdf
